# Supplementary material for: Utilizing the Dog Genome in the Search for Novel Candidate Genes Involved in Glioma Development—Genome Wide Association Mapping followed by Targeted Massive Parallel Sequencing Identifies a Strongly Associated Locus
Source: PLoS Genet. 2016 May 12;12(5):e1006000. doi: 10.1371/journal.pgen.1006000 (PMC4865040; doi:10.1371/journal.pgen.1006000)
Supplement: S1 Table — The most associated SNPs from the glioma GWAS in red text. Homozygous SNPs for the two different alleles are colored red respective orange and heterozygous SNPs are colored blue. (XLSX) [file pgen.1006000.s005.xlsx]

## Sheet: Sheet1
Breed	Diagnose	chr26.9512487	chr26.9525756	chr26.9549102	chr26.9563421	chr26.9577532	chr26.9580770	chr26.9601647	chr26.9625340	chr26.9629910	chr26.9721116	chr26.9736572	chr26.9752777	chr26.9766890	chr26.9780187	chr26.9791255	chr26.9802042	chr26.9814958	chr26.9831878	chr26.10753857	chr26.10765093	chr26.10772932	chr26.10815491	chr26.10839073	chr26.10864137	chr26.10888516	chr26.10903577	chr26.10925749	chr26.10940294	chr26.10954014
Boston Terrier	Glioma	1 1	2 2	1 1	1 1	1 1	1 1	2 2	2 2	2 2	1 1	2 2	1 1	1 1	1 1	2 2	1 1	2 2	2 2	1 1	1 1	1 1	2 2	1 1	1 1	1 1	1 1	2 2	1 1	1 1
Bulldog	Glioblastoma multiforme (GBM)	1 1	2 2	1 1	1 1	1 1	1 1	2 2	2 2	2 2	1 1	2 2	1 1	1 1	1 1	2 2	1 1	2 2	2 2	1 1	1 1	1 1	2 2	1 1	1 1	1 1	1 1	2 2	1 1	1 1
Boxer	small cell GBM	1 1	2 2	1 1	1 1	1 1	1 1	2 2	2 2	2 2	1 1	2 2	1 1	1 1	1 1	2 2	1 1	2 2	2 2	1 1	1 1	1 1	2 2	1 1	1 1	1 1	1 1	2 2	1 1	1 1
Labrador Retriever	mixed glioma (high grade)	1 1	2 2	1 1	1 1	1 1	1 1	2 2	2 2	2 2	1 1	2 2	1 1	1 1	1 1	2 2	1 1	2 2	2 2	1 2	1 2	1 2	2 2	1 2	1 2	1 2	1 2	1 2	1 2	1 2
Boxer	mixed glioma (OligoAstro)	1 1	2 2	1 1	1 1	1 1	1 1	2 2	2 2	2 2	1 1	2 2	1 1	1 1	1 1	2 2	1 1	2 2	2 2	1 1	1 1	1 1	2 2	1 1	1 1	1 1	1 1	2 2	1 1	1 1
Lab/Border Collie Mix	Glioblastoma multiforme (GBM)	1 2	2 2	1 2	1 2	1 2	1 2	2 2	2 2	2 2	1 2	1 2	1 2	1 2	1 2	2 2	1 2	2 2	2 2	1 2	1 2	1 2	2 2	1 2	1 2	1 1	1 2	2 2	1 2	1 2
Boxer	Astrocytoma	1 1	2 2	1 1	1 1	1 1	1 1	2 2	2 2	2 2	1 1	2 2	1 1	1 1	1 1	2 2	1 1	2 2	2 2	1 1	1 1	1 1	2 2	1 1	1 1	1 1	1 1	2 2	1 1	1 1
Labrador Retriever	Astrocytoma	2 2	2 2	2 2	1 2	2 2	2 2	1 2	2 2	2 2	2 2	1 2	1 2	1 2	2 2	1 1	2 2	1 1	1 1	2 2	2 2	2 2	1 1	2 2	2 2	2 2	2 2	2 2	1 1	1 1
Boxer	Astrocytoma, diffuse, grade II	1 1	2 2	1 1	1 1	1 1	1 1	2 2	2 2	2 2	1 1	2 2	1 1	1 1	1 1	2 2	1 1	2 2	2 2	1 1	1 1	1 1	2 2	1 1	1 1	1 1	1 1	2 2	1 1	1 1
Boxer	Oligodendroglioma, anaplastic	1 1	2 2	1 1	1 1	1 1	1 1	2 2	2 2	2 2	1 1	2 2	1 1	1 1	1 1	2 2	1 1	2 2	2 2	1 1	1 1	1 1	2 2	1 1	1 1	1 1	1 1	2 2	1 1	1 1
Boston Terrier	Oligodendroglioma	1 1	2 2	1 1	1 1	1 1	1 1	2 2	2 2	2 2	1 1	2 2	1 1	1 1	1 1	2 2	1 1	2 2	2 2	1 1	1 1	1 1	2 2	1 1	1 1	1 1	1 1	2 2	1 1	1 1
Labrador Retriever	Oligodendroglioma	2 2	2 2	2 2	1 2	2 2	2 2	1 2	2 2	2 2	2 2	1 1	2 2	2 2	2 2	1 1	2 2	1 1	1 1	2 2	2 2	2 2	1 2	2 2	2 2	2 2	2 2	2 2	1 2	1 2
Labrador Retriever	Oligodendroglioma	1 1	2 2	1 1	1 1	1 1	1 1	2 2	2 2	2 2	1 1	2 2	1 1	1 1	1 1	2 2	1 1	2 2	2 2	1 1	1 1	1 1	2 2	1 1	1 1	1 1	1 1	2 2	1 1	1 1
Bulldog	Oligodendroglioma, grade II	1 1	2 2	1 1	1 1	1 1	1 1	2 2	2 2	2 2	1 1	2 2	1 1	1 1	1 1	2 2	1 1	2 2	2 2	1 1	1 1	1 1	2 2	1 1	1 1	1 1	1 1	2 2	1 1	1 1
Labrador Retriever	Oligodendroglioma	1 2	2 2	2 2	2 2	2 2	2 2	1 2	1 2	1 2	2 2	1 1	2 2	2 2	2 2	1 1	2 2	1 2	1 2	2 2	2 2	2 2	1 2	2 2	2 2	1 2	2 2	2 2	2 2	2 2
Labrador Retriever	Oligodendroglioma, grade II	2 2	2 2	2 2	2 2	2 2	2 2	1 1	2 2	2 2	2 2	2 2	1 1	1 1	1 1	2 2	1 1	2 2	2 2	2 2	2 2	2 2	1 1	2 2	2 2	2 2	2 2	2 2	1 1	1 1
Pit Bull mix	Oligodendroglioma	1 1	2 2	1 1	1 1	1 1	1 1	2 2	2 2	2 2	1 1	2 2	1 1	1 1	1 1	2 2	1 1	2 2	2 2	1 1	1 1	1 1	2 2	1 1	1 1	1 1	1 1	2 2	1 1	1 1
Mastiff	Gliosarcoma with oligodendroglioma	1 1	2 2	1 1	1 1	1 1	1 1	2 2	2 2	2 2	1 1	2 2	1 1	1 1	1 1	2 2	1 1	2 2	2 2	1 1	1 1	1 1	2 2	1 1	1 1	1 1	1 1	2 2	1 1	1 1
French Bulldog	Oligodendroglioma	1 1	2 2	1 1	1 1	1 1	1 1	2 2	2 2	2 2	1 1	2 2	1 1	1 1	1 1	2 2	1 1	2 2	2 2	1 1	1 1	1 1	2 2	1 1	1 1	1 1	1 1	2 2	1 1	1 1
Staffordshire Terrier	Oligodendroglioma	1 1	2 2	1 1	1 1	1 1	1 1	2 2	2 2	2 2	1 1	2 2	1 1	1 1	1 1	2 2	1 1	2 2	2 2	1 1	1 1	1 1	2 2	1 1	1 1	1 1	1 1	2 2	1 1	1 1
Staffordshire Terrier	Astrocytoma, grade II	1 2	2 2	1 2	1 2	1 2	1 2	2 2	2 2	2 2	1 2	2 2	1 2	1 2	1 2	2 2	1 2	2 2	2 2	1 1	1 1	1 1	2 2	1 1	1 1	1 1	1 1	2 2	1 1	1 1
Pit Bull mix	Oligodendroglioma	1 2	2 2	2 2	2 2	2 2	2 2	1 2	1 2	1 2	2 2	1 2	1 2	2 2	2 2	1 1	2 2	1 1	1 1	2 2	2 2	2 2	1 2	2 2	2 2	2 2	2 2	2 2	2 2	2 2
Pit Bull mix	glioma Hospital ID = 385064	1 2	2 2	1 2	1 2	1 2	1 2	2 2	2 2	2 2	1 2	1 2	1 2	1 2	1 2	2 2	1 2	2 2	2 2	1 2	1 2	1 2	2 2	1 2	1 2	1 2	1 2	2 2	1 2	1 2
Boxer	Oligodendroglioma	1 1	2 2	1 1	1 1	1 1	1 1	2 2	2 2	2 2	1 1	2 2	1 1	1 1	1 1	2 2	1 1	2 2	2 2	1 1	1 1	1 1	2 2	1 1	1 1	1 1	1 1	2 2	1 1	1 1
Boxer	Glioma	1 1	2 2	1 1	1 1	1 1	1 1	2 2	2 2	2 2	1 1	2 2	1 1	1 1	1 1	2 2	1 1	2 2	2 2	1 1	1 1	1 1	2 2	1 1	1 1	1 1	1 1	2 2	1 1	1 1
Keeshond/Border Collie	glioma	2 2	2 2	2 2	2 2	2 2	2 2	1 2	2 2	2 2	2 2	1 1	2 2	2 2	2 2	1 2	2 2	2 2	2 2	2 2	2 2	2 2	2 2	2 2	2 2	2 2	2 2	1 2	1 2	1 2
Australian Cattle dog	Oligodendroglioma, grade II	1 1	2 2	1 1	1 1	1 1	1 1	2 2	2 2	2 2	1 1	2 2	1 1	1 1	1 1	2 2	1 1	2 2	2 2	1 1	1 1	1 1	2 2	1 2	1 2	1 2	1 2	2 2	1 2	1 2
Australian Shepherd	Glioblastoma multiforme (GBM)	2 2	2 2	2 2	2 2	2 2	2 2	1 2	2 2	2 2	2 2	1 2	1 2	2 2	2 2	1 1	2 2	1 1	1 1	2 2	2 2	2 2	2 2	2 2	2 2	1 2	2 2	2 2	2 2	2 2
Boxer	Glioma	1 1	2 2	1 1	1 1	1 1	1 1	2 2	2 2	2 2	1 1	2 2	1 1	1 1	1 1	2 2	1 1	2 2	2 2	1 1	1 1	1 1	2 2	1 1	1 1	1 1	1 1	2 2	1 1	1 1
Mastiff	High Grade (Grade III) Mixed	1 2	2 2	1 2	1 2	1 2	1 2	1 2	2 2	2 2	1 2	1 2	1 1	1 1	1 2	2 2	1 2	2 2	2 2	1 2	1 2	1 2	2 2	1 2	1 2	1 2	1 2	1 2	1 2	1 2
French bulldog	Oligodendroglioma	1 1	2 2	1 1	1 1	1 1	1 1	2 2	2 2	2 2	1 1	2 2	1 1	1 1	1 1	2 2	1 1	2 2	2 2	1 1	1 1	1 1	2 2	1 1	1 1	1 1	1 1	2 2	1 1	1 1
Rhodesian Ridgeback	Glioblastoma multiforme (GBM)	2 2	2 2	2 2	2 2	2 2	2 2	1 1	2 2	2 2	2 2	1 2	2 2	2 2	2 2	1 2	2 2	1 2	1 2	2 2	2 2	2 2	1 2	2 2	2 2	2 2	2 2	2 2	1 2	1 2
Labrador Retriever	Astrocytoma	2 2	2 2	2 2	2 2	2 2	2 2	1 1	2 2	2 2	2 2	1 1	1 2	1 2	2 2	1 2	2 2	2 2	2 2	2 2	2 2	2 2	1 2	2 2	2 2	1 2	2 2	1 2	2 2	2 2
Australian Shepherd	Glioblastoma multiforme (GBM)	2 2	2 2	2 2	2 2	2 2	2 2	1 1	2 2	2 2	2 2	1 2	1 1	1 1	2 2	1 2	2 2	1 2	1 2	1 2	1 2	1 2	2 2	2 2	2 2	2 2	2 2	2 2	1 2	1 2
Mix/Husky/Labrador Retriever	Glioma	2 2	2 2	2 2	2 2	2 2	2 2	1 2	1 2	1 2	2 2	1 2	2 2	2 2	2 2	1 2	1 2	1 2	1 2	2 2	2 2	2 2	1 2	2 2	2 2	2 2	2 2	2 2	2 2	2 2
Jack Russell Terrier	Astrocytoma, grade II	1 2	2 2	1 2	1 2	1 2	1 2	2 2	2 2	2 2	1 2	1 2	1 2	1 2	1 2	2 2	1 2	2 2	2 2	1 2	1 2	1 2	2 2	1 2	1 2	1 2	1 2	2 2	1 1	1 1
Boxer	Astrocytoma	1 1	2 2	1 1	1 1	1 1	1 1	2 2	2 2	2 2	1 1	2 2	1 1	1 1	1 1	2 2	1 1	2 2	2 2	1 1	1 1	1 1	2 2	1 1	1 1	1 1	1 1	2 2	1 1	1 1
Soft Coated Wheaton Terrier	Astrocytoma, grade II	1 2	1 2	2 2	1 2	1 2	2 2	1 2	2 2	2 2	2 2	1 2	1 2	2 2	2 2	2 2	2 2	1 2	1 2	1 2	1 2	1 2	2 2	1 2	1 2	1 2	1 2	2 2	1 2	1 2
West Highland White Terrier	Oligodendroglioma, grade II	1 1	2 2	1 1	1 1	1 1	1 1	2 2	2 2	2 2	1 1	2 2	1 1	1 1	1 1	2 2	1 1	2 2	2 2	1 1	1 1	1 1	2 2	1 1	1 1	1 1	1 1	2 2	1 1	1 1
Nova Scotia Duck Tolling Retriever		2 2	2 2	2 2	1 2	2 2	2 2	2 2	2 2	2 2	2 2	1 2	1 2	1 2	2 2	1 1	2 2	1 1	1 1	2 2	2 2	2 2	2 2	2 2	2 2	2 2	2 2	2 2	2 2	2 2
Nova Scotia Duck Tolling Retriever		2 2	2 2	2 2	1 2	2 2	2 2	1 2	2 2	2 2	2 2	2 2	1 2	1 2	2 2	1 1	2 2	1 1	1 1	1 2	1 2	1 2	2 2	2 2	2 2	2 2	2 2	2 2	2 2	2 2
Nova Scotia Duck Tolling Retriever		1 2	2 2	1 2	1 2	1 2	2 2	1 2	2 2	2 2	1 2	1 2	2 2	2 2	2 2	1 2	2 2	1 2	1 2	1 1	1 1	1 1	2 2	2 2	2 2	2 2	2 2	2 2	1 2	1 2
Weimeraner		2 2	2 2	2 2	2 2	2 2	2 2	1 1	2 2	2 2	2 2	1 1	2 2	2 2	2 2	1 1	2 2	2 2	2 2	2 2	2 2	2 2	1 1	2 2	2 2	1 1	2 2	2 2	2 2	2 2
Nova Scotia Duck Tolling Retriever		1 2	2 2	1 2	1 1	1 2	2 2	2 2	2 2	2 2	1 2	1 2	1 2	1 2	2 2	1 2	2 2	1 2	1 2	1 2	1 2	1 2	2 2	2 2	2 2	2 2	2 2	2 2	1 2	1 2
Cocker Spaniel		2 2	2 2	2 2	2 2	2 2	2 2	2 2	2 2	2 2	2 2	2 2	1 1	1 1	2 2	1 1	2 2	1 1	1 1	1 1	2 2	2 2	2 2	2 2	2 2	2 2	2 2	2 2	2 2	2 2
Nova Scotia Duck Tolling Retriever		2 2	2 2	2 2	1 1	2 2	2 2	2 2	2 2	2 2	2 2	2 2	1 1	1 1	2 2	1 1	2 2	1 1	1 1	2 2	2 2	2 2	2 2	2 2	2 2	2 2	2 2	2 2	2 2	2 2
Weimaraner		2 2	2 2	2 2	2 2	2 2	2 2	1 1	2 2	2 2	2 2	1 1	2 2	2 2	2 2	1 1	2 2	2 2	2 2	2 2	2 2	2 2	1 1	2 2	2 2	1 1	2 2	2 2	2 2	2 2
Weimeraner		2 2	2 2	2 2	2 2	2 2	2 2	1 1	2 2	2 2	2 2	1 2	1 2	1 2	2 2	1 2	2 2	2 2	2 2	1 2	1 2	1 2	1 2	2 2	2 2	1 2	2 2	2 2	2 2	2 2
Nova Scotia Duck Tolling Retriever		2 2	2 2	2 2	1 2	2 2	2 2	1 2	2 2	2 2	2 2	2 2	1 2	1 2	2 2	1 1	2 2	1 1	1 1	1 2	1 2	1 2	2 2	2 2	2 2	2 2	2 2	2 2	2 2	2 2
Japanese Chin		2 2	2 2	2 2	2 2	2 2	2 2	2 2	2 2	2 2	2 2	1 1	2 2	2 2	2 2	2 2	2 2	2 2	2 2	2 2	2 2	2 2	2 2	2 2	2 2	2 2	2 2	1 1	2 2	2 2
Weimeraner		2 2	2 2	2 2	1 2	2 2	2 2	1 2	1 2	1 2	2 2	1 2	2 2	2 2	2 2	1 2	1 2	2 2	2 2	2 2	2 2	2 2	1 2	2 2	2 2	1 2	2 2	2 2	1 2	1 2
Nova Scotia Duck Tolling Retriever		1 2	2 2	1 2	1 2	1 2	2 2	1 2	2 2	2 2	1 2	1 2	2 2	2 2	2 2	1 2	2 2	1 2	1 2	1 1	1 1	1 1	2 2	2 2	2 2	2 2	2 2	2 2	1 2	1 2
Weimeraner		2 2	2 2	2 2	2 2	2 2	2 2	1 1	2 2	2 2	2 2	2 2	1 1	1 1	2 2	2 2	2 2	2 2	2 2	1 1	1 1	1 1	2 2	2 2	2 2	2 2	2 2	2 2	2 2	2 2
Nova Scotia Duck Tolling Retriever		2 2	2 2	2 2	1 1	2 2	2 2	2 2	2 2	2 2	2 2	2 2	1 1	1 1	2 2	1 1	2 2	1 1	1 1	2 2	2 2	2 2	2 2	2 2	2 2	2 2	2 2	2 2	2 2	2 2
Nova Scotia Duck Tolling Retriever		1 2	2 2	2 2	1 2	2 2	2 2	1 2	2 2	2 2	2 2	1 2	1 2	1 2	2 2	1 1	2 2	1 1	1 1	1 2	2 2	2 2	2 2	2 2	2 2	2 2	2 2	2 2	1 2	1 2
Nova Scotia Duck Tolling Retriever		2 2	2 2	2 2	1 1	2 2	2 2	2 2	2 2	2 2	2 2	2 2	1 1	1 1	2 2	1 1	2 2	1 1	1 1	2 2	2 2	2 2	2 2	2 2	2 2	2 2	2 2	2 2	2 2	2 2
Weimeraner		2 2	2 2	2 2	2 2	2 2	2 2	1 2	2 2	2 2	2 2	1 2	1 2	1 2	2 2	2 2	2 2	2 2	2 2	1 2	1 2	1 2	2 2	2 2	2 2	1 2	2 2	2 2	2 2	2 2
Nova Scotia Duck Tolling Retriever		2 2	2 2	2 2	1 1	2 2	2 2	2 2	2 2	2 2	2 2	2 2	1 1	1 1	2 2	1 1	2 2	1 1	1 1	2 2	2 2	2 2	2 2	2 2	2 2	2 2	2 2	2 2	2 2	2 2
Nova Scotia Duck Tolling Retriever		1 1	2 2	1 1	1 1	1 1	2 2	2 2	2 2	2 2	1 1	1 1	2 2	2 2	2 2	2 2	2 2	2 2	2 2	1 1	1 1	1 1	2 2	2 2	2 2	2 2	2 2	2 2	1 1	1 1
Weimeraner		1 2	2 2	2 2	1 2	2 2	2 2	1 2	1 2	1 2	2 2	1 2	2 2	2 2	2 2	1 2	1 2	1 2	1 2	2 2	2 2	2 2	2 2	2 2	2 2	1 2	2 2	2 2	1 2	1 2
Nova Scotia Duck Tolling Retriever		1 2	2 2	2 2	2 2	2 2	2 2	1 1	2 2	2 2	2 2	1 2	2 2	2 2	2 2	1 1	2 2	1 1	1 1	1 1	1 2	1 2	2 2	2 2	2 2	2 2	2 2	2 2	1 2	1 2
Dachshund		2 2	2 2	2 2	2 2	1 2	2 2	2 2	2 2	2 2	2 2	1 2	1 2	1 2	2 2	2 2	2 2	2 2	2 2	1 2	1 2	1 2	2 2	2 2	2 2	2 2	2 2	1 2	2 2	2 2
Weimeraner		2 2	2 2	2 2	2 2	2 2	2 2	1 1	2 2	2 2	2 2	2 2	1 1	1 1	2 2	2 2	2 2	2 2	2 2	1 2	1 2	1 2	1 2	2 2	2 2	1 2	2 2	2 2	2 2	2 2
Pekingese		2 2	2 2	2 2	2 2	2 2	2 2	1 1	2 2	2 2	2 2	1 1	2 2	2 2	2 2	1 1	2 2	1 1	1 1	2 2	2 2	2 2	2 2	2 2	2 2	1 1	2 2	2 2	2 2	2 2
Japanese Chin		2 2	2 2	2 2	2 2	2 2	2 2	1 1	2 2	2 2	2 2	2 2	1 2	0 0	2 2	2 2	2 2	2 2	2 2	1 2	1 2	1 2	2 2	2 2	2 2	2 2	2 2	2 2	2 2	2 2
Pug		2 2	2 2	2 2	2 2	2 2	2 2	1 1	2 2	2 2	2 2	1 1	2 2	2 2	2 2	1 1	2 2	1 1	1 1	1 1	1 1	1 1	2 2	2 2	2 2	2 2	2 2	2 2	2 2	2 2
Pug		2 2	2 2	2 2	1 1	2 2	2 2	2 2	1 1	1 1	2 2	2 2	2 2	2 2	2 2	2 2	1 1	2 2	2 2	1 1	1 1	1 1	2 2	2 2	2 2	2 2	2 2	2 2	2 2	2 2
Nova Scotia Duck Tolling Retriever		1 2	2 2	2 2	1 2	2 2	2 2	1 2	2 2	2 2	2 2	1 2	1 2	1 2	2 2	1 1	2 2	1 1	1 1	1 2	2 2	2 2	2 2	2 2	2 2	2 2	2 2	2 2	1 2	1 2
Rhodesian Ridgeback		2 2	2 2	2 2	2 2	2 2	2 2	1 1	2 2	2 2	2 2	1 1	2 2	2 2	2 2	2 2	2 2	2 2	2 2	2 2	2 2	2 2	2 2	2 2	2 2	1 1	2 2	2 2	2 2	2 2
Rhodesian Ridgeback		2 2	2 2	2 2	2 2	2 2	2 2	1 1	2 2	2 2	2 2	1 1	2 2	2 2	2 2	1 2	2 2	1 2	1 2	2 2	2 2	2 2	1 2	2 2	2 2	2 2	2 2	2 2	1 2	1 2
Beagle		2 2	2 2	2 2	2 2	2 2	2 2	1 1	2 2	2 2	2 2	2 2	1 2	1 2	2 2	2 2	2 2	2 2	2 2	2 2	2 2	2 2	1 2	2 2	2 2	1 2	2 2	2 2	2 2	2 2
Beagle		2 2	2 2	2 2	2 2	2 2	2 2	1 1	2 2	2 2	2 2	1 2	1 2	1 2	2 2	2 2	2 2	2 2	2 2	1 2	1 2	1 2	1 2	2 2	2 2	1 2	2 2	2 2	2 2	2 2
Beagle		2 2	2 2	2 2	2 2	2 2	2 2	1 1	2 2	2 2	2 2	1 2	1 2	1 2	2 2	2 2	2 2	2 2	2 2	2 2	2 2	2 2	1 2	2 2	2 2	1 1	2 2	2 2	2 2	2 2
Beagle		2 2	2 2	2 2	2 2	2 2	2 2	1 1	2 2	2 2	2 2	1 2	2 2	2 2	2 2	2 2	2 2	2 2	2 2	1 1	1 2	1 2	1 2	2 2	2 2	2 2	2 2	2 2	1 2	1 2
Beagle		2 2	2 2	1 2	2 2	2 2	2 2	1 1	2 2	2 2	2 2	2 2	2 2	2 2	2 2	2 2	2 2	2 2	2 2	1 2	2 2	2 2	2 2	2 2	2 2	2 2	2 2	2 2	1 2	1 2
Beagle		2 2	2 2	2 2	2 2	2 2	2 2	1 1	2 2	2 2	2 2	2 2	1 2	1 2	2 2	1 2	2 2	1 2	1 2	2 2	2 2	2 2	2 2	2 2	2 2	1 1	2 2	2 2	1 2	1 2
Beagle		2 2	2 2	2 2	2 2	2 2	2 2	1 2	2 2	2 2	2 2	1 2	2 2	2 2	2 2	2 2	2 2	2 2	2 2	2 2	2 2	2 2	2 2	2 2	2 2	2 2	2 2	2 2	1 2	1 2
Beagle		2 2	2 2	2 2	2 2	2 2	2 2	1 1	2 2	2 2	2 2	1 2	2 2	2 2	2 2	2 2	2 2	2 2	2 2	1 1	1 2	1 2	1 2	2 2	2 2	2 2	2 2	2 2	1 2	1 2
Beagle		2 2	2 2	2 2	2 2	2 2	2 2	1 1	2 2	2 2	2 2	2 2	2 2	2 2	2 2	2 2	2 2	2 2	2 2	2 2	2 2	2 2	2 2	2 2	2 2	2 2	2 2	2 2	2 2	2 2
Beagle		2 2	2 2	2 2	2 2	2 2	2 2	1 1	2 2	2 2	2 2	2 2	1 2	1 2	2 2	2 2	2 2	2 2	2 2	2 2	2 2	2 2	1 2	2 2	2 2	1 2	2 2	2 2	2 2	2 2
Beagle		2 2	2 2	2 2	2 2	2 2	2 2	1 2	2 2	2 2	2 2	1 2	2 2	2 2	2 2	1 2	2 2	1 2	1 2	1 1	1 2	1 2	1 2	2 2	2 2	2 2	2 2	2 2	1 1	1 1
Dachshund		2 2	2 2	2 2	1 2	2 2	2 2	2 2	2 2	2 2	2 2	1 2	1 2	1 2	2 2	1 2	2 2	1 2	1 2	2 2	2 2	2 2	2 2	2 2	2 2	2 2	2 2	2 2	1 2	1 2
Dachshund		1 2	2 2	2 2	2 2	2 2	2 2	1 1	2 2	2 2	2 2	1 2	1 2	2 2	2 2	1 2	2 2	1 2	1 2	1 1	1 2	1 2	1 2	2 2	2 2	2 2	2 2	2 2	2 2	2 2
Dachshund		2 2	2 2	2 2	2 2	2 2	2 2	2 2	2 2	2 2	2 2	1 1	2 2	2 2	2 2	2 2	2 2	2 2	2 2	1 1	1 1	1 1	2 2	2 2	2 2	2 2	2 2	2 2	1 1	1 1
Dachshund		1 2	2 2	2 2	2 2	2 2	2 2	1 1	2 2	2 2	2 2	1 2	1 2	2 2	2 2	1 1	2 2	1 1	1 1	2 2	2 2	2 2	2 2	2 2	2 2	2 2	2 2	2 2	2 2	2 2
Dachshund		2 2	2 2	2 2	1 2	1 2	2 2	2 2	2 2	2 2	2 2	2 2	1 1	1 1	2 2	1 2	2 2	1 2	1 2	1 1	1 2	1 2	2 2	2 2	2 2	2 2	2 2	2 2	2 2	2 2
Dachshund		2 2	2 2	1 2	1 2	2 2	2 2	1 2	2 2	2 2	2 2	1 2	1 2	1 2	2 2	1 1	2 2	1 2	1 2	2 2	2 2	2 2	1 2	2 2	2 2	2 2	2 2	2 2	2 2	2 2
Dachshund		2 2	2 2	2 2	2 2	1 2	2 2	2 2	2 2	2 2	2 2	1 2	1 2	1 2	2 2	2 2	2 2	2 2	2 2	1 2	2 2	2 2	2 2	2 2	2 2	2 2	2 2	2 2	1 2	1 2
Dachshund		2 2	2 2	2 2	1 1	2 2	2 2	2 2	2 2	2 2	2 2	2 2	1 1	1 1	2 2	1 1	2 2	1 1	1 1	1 1	2 2	2 2	2 2	2 2	2 2	2 2	2 2	2 2	1 1	1 1
Dachshund		1 2	2 2	1 2	2 2	2 2	2 2	1 1	2 2	2 2	2 2	1 1	2 2	2 2	2 2	1 1	2 2	1 2	1 2	2 2	2 2	2 2	1 2	2 2	2 2	2 2	2 2	2 2	2 2	2 2
Dachshund		2 2	2 2	1 2	1 2	2 2	2 2	1 2	2 2	2 2	2 2	1 2	1 2	1 2	2 2	1 1	2 2	1 2	1 2	2 2	2 2	2 2	1 2	2 2	2 2	2 2	2 2	2 2	2 2	2 2
Dachshund		2 2	2 2	2 2	1 2	2 2	2 2	1 2	2 2	2 2	2 2	1 2	1 2	1 2	2 2	1 2	2 2	1 2	1 2	1 1	1 2	1 2	2 2	2 2	2 2	2 2	2 2	2 2	1 2	1 2
Dachshund		2 2	2 2	2 2	2 2	1 2	2 2	1 2	2 2	2 2	2 2	2 2	1 1	1 2	2 2	1 2	2 2	1 2	1 2	1 2	1 2	1 2	2 2	2 2	2 2	2 2	2 2	2 2	2 2	2 2
Greyhound		1 2	2 2	1 2	1 2	1 2	2 2	1 2	2 2	2 2	2 2	1 2	1 2	1 2	2 2	2 2	1 2	2 2	2 2	2 2	2 2	2 2	1 2	2 2	2 2	2 2	2 2	2 2	1 1	1 2
Greyhound		2 2	2 2	2 2	2 2	2 2	2 2	1 2	2 2	2 2	2 2	1 2	1 2	1 2	2 2	2 2	1 2	2 2	2 2	2 2	2 2	2 2	1 2	2 2	2 2	2 2	2 2	2 2	1 1	1 2
Greyhound		2 2	2 2	2 2	2 2	2 2	2 2	1 1	2 2	2 2	2 2	1 2	1 1	1 1	2 2	2 2	1 2	2 2	2 2	1 2	1 2	1 2	2 2	2 2	2 2	2 2	2 2	2 2	1 1	1 2
Greyhound		1 2	2 2	2 2	2 2	2 2	2 2	1 1	2 2	2 2	2 2	1 1	1 1	1 1	2 2	2 2	2 2	2 2	2 2	1 1	1 1	1 1	2 2	2 2	2 2	2 2	2 2	2 2	1 2	1 2
Greyhound		1 1	2 2	1 2	1 2	1 2	2 2	1 2	2 2	2 2	2 2	1 1	1 2	1 2	2 2	2 2	2 2	2 2	2 2	1 2	1 2	1 2	1 2	2 2	2 2	2 2	2 2	2 2	1 2	1 2
Greyhound		2 2	2 2	2 2	2 2	2 2	2 2	1 1	2 2	2 2	2 2	2 2	1 1	1 1	2 2	2 2	1 1	2 2	2 2	2 2	2 2	2 2	2 2	2 2	2 2	2 2	2 2	2 2	1 1	2 2
Greyhound		1 2	2 2	1 2	1 2	1 2	2 2	1 2	2 2	2 2	2 2	1 2	1 2	1 2	2 2	2 2	1 2	2 2	2 2	2 2	2 2	2 2	1 2	2 2	2 2	2 2	2 2	2 2	1 1	1 2
Greyhound		2 2	2 2	2 2	2 2	2 2	2 2	1 1	2 2	2 2	2 2	1 1	1 1	1 1	2 2	2 2	2 2	2 2	2 2	2 2	2 2	2 2	1 1	2 2	2 2	2 2	2 2	2 2	1 1	1 1
Greyhound		1 1	2 2	1 2	1 2	1 2	2 2	1 2	2 2	2 2	2 2	1 1	1 2	1 2	2 2	2 2	2 2	2 2	2 2	1 2	1 2	1 2	1 2	2 2	2 2	2 2	2 2	2 2	1 2	1 2
Greyhound		2 2	2 2	2 2	2 2	2 2	2 2	1 1	2 2	2 2	2 2	1 2	1 1	1 1	2 2	2 2	2 2	2 2	2 2	1 2	1 2	1 2	1 2	2 2	2 2	2 2	2 2	2 2	1 2	1 1
Greyhound		2 2	2 2	2 2	2 2	2 2	2 2	1 1	2 2	2 2	2 2	1 1	1 1	1 1	2 2	2 2	2 2	2 2	2 2	2 2	2 2	2 2	1 1	2 2	2 2	2 2	2 2	2 2	1 1	1 1
German Shepherd		1 1	2 2	1 2	1 2	1 2	2 2	2 2	1 2	1 2	1 2	1 1	2 2	2 2	2 2	1 1	2 2	1 1	1 1	2 2	2 2	2 2	2 2	2 2	2 2	2 2	2 2	2 2	2 2	2 2
German Shepherd		1 2	2 2	2 2	2 2	2 2	2 2	1 2	1 2	1 2	1 2	1 1	2 2	2 2	2 2	1 2	2 2	1 2	1 2	1 2	1 2	1 2	2 2	2 2	2 2	2 2	2 2	2 2	1 2	1 2
German Shepherd		1 2	2 2	2 2	2 2	2 2	2 2	1 2	1 2	1 2	2 2	1 2	1 2	1 2	2 2	1 1	2 2	1 1	1 1	2 2	2 2	2 2	2 2	2 2	2 2	1 2	2 2	2 2	2 2	2 2
German Shepherd		1 2	2 2	2 2	1 2	2 2	2 2	2 2	1 2	1 2	2 2	1 2	1 2	1 2	2 2	1 1	2 2	1 1	1 1	2 2	2 2	2 2	2 2	2 2	2 2	2 2	2 2	2 2	2 2	2 2
German Shepherd		1 2	2 2	2 2	2 2	2 2	2 2	1 2	1 2	1 2	2 2	1 2	1 2	1 2	2 2	1 1	2 2	1 1	1 1	2 2	2 2	2 2	2 2	2 2	2 2	1 1	2 2	2 2	2 2	2 2
German Shepherd		1 2	2 2	2 2	2 2	2 2	2 2	1 2	1 2	1 2	2 2	1 2	1 2	1 2	2 2	1 2	2 2	1 2	1 2	1 2	1 2	1 2	2 2	2 2	2 2	1 2	2 2	2 2	2 2	1 2
German Shepherd		1 2	2 2	1 2	1 2	1 2	2 2	1 2	2 2	2 2	1 2	1 1	2 2	2 2	2 2	1 2	2 2	1 2	1 2	1 2	2 2	2 2	2 2	2 2	2 2	2 2	2 2	2 2	2 2	1 2
German Shepherd		1 1	2 2	2 2	2 2	2 2	2 2	2 2	1 1	1 1	2 2	1 1	2 2	2 2	2 2	1 1	2 2	1 1	1 1	2 2	2 2	2 2	2 2	2 2	2 2	2 2	2 2	2 2	2 2	2 2
German Shepherd		1 2	2 2	2 2	2 2	2 2	2 2	1 2	1 2	1 2	2 2	1 1	2 2	2 2	2 2	1 1	2 2	1 1	1 1	1 1	1 2	1 2	2 2	2 2	2 2	2 2	2 2	2 2	1 2	1 1
German Shepherd		1 2	2 2	2 2	2 2	2 2	2 2	1 2	1 2	1 2	2 2	1 2	1 2	1 2	2 2	1 1	2 2	1 1	1 1	1 2	1 2	1 2	2 2	2 2	2 2	1 2	2 2	2 2	2 2	1 2
German Shepherd		1 1	2 2	2 2	2 2	2 2	2 2	2 2	1 1	1 1	2 2	1 1	2 2	2 2	2 2	1 1	2 2	1 1	1 1	2 2	2 2	2 2	2 2	2 2	2 2	2 2	2 2	2 2	2 2	2 2
German Shepherd		1 2	2 2	1 2	1 2	1 2	2 2	1 2	2 2	2 2	1 2	1 2	1 2	1 2	2 2	1 2	2 2	1 2	1 2	1 2	1 2	1 2	2 2	2 2	2 2	1 2	2 2	2 2	1 2	1 2
Jack russel		2 2	2 2	2 2	2 2	2 2	2 2	2 2	2 2	2 2	2 2	1 2	1 2	2 2	2 2	1 2	2 2	1 2	1 2	1 2	2 2	2 2	2 2	2 2	2 2	2 2	2 2	2 2	1 2	1 2
Jack russel		2 2	2 2	2 2	2 2	2 2	2 2	1 2	2 2	2 2	2 2	1 2	2 2	2 2	2 2	1 2	2 2	1 1	1 2	2 2	2 2	2 2	1 2	2 2	2 2	1 2	2 2	2 2	2 2	2 2
Jack russel		2 2	2 2	2 2	2 2	2 2	2 2	2 2	2 2	2 2	2 2	1 1	2 2	2 2	2 2	1 2	2 2	1 2	1 2	1 2	2 2	2 2	2 2	2 2	2 2	2 2	2 2	2 2	1 2	1 2
Jack russel		1 2	2 2	1 2	1 2	1 2	1 2	1 2	2 2	2 2	1 2	1 2	1 1	1 1	1 2	2 2	1 2	2 2	2 2	1 2	1 2	1 2	2 2	1 2	1 2	1 2	1 2	2 2	1 2	1 2
Jack russel		2 2	2 2	2 2	2 2	2 2	2 2	2 2	2 2	2 2	2 2	1 2	1 2	2 2	2 2	1 1	2 2	1 1	1 1	2 2	2 2	2 2	2 2	2 2	2 2	2 2	2 2	2 2	2 2	2 2
Jack russel		1 2	2 2	1 2	1 2	1 2	1 2	2 2	2 2	2 2	1 2	2 2	1 1	1 2	1 2	1 2	1 2	1 2	1 2	1 2	1 2	1 2	2 2	1 2	1 2	1 2	1 2	2 2	1 2	1 2
Jack russel		1 1	2 2	1 1	1 1	1 1	1 1	2 2	2 2	2 2	1 1	2 2	1 1	1 1	1 1	2 2	1 1	2 2	2 2	1 1	1 1	1 1	2 2	1 1	1 1	1 1	1 1	2 2	1 1	1 1
Jack russel		2 2	2 2	2 2	2 2	2 2	2 2	1 2	2 2	2 2	2 2	1 1	1 2	2 2	2 2	1 1	2 2	1 1	1 1	1 2	1 2	1 2	2 2	2 2	2 2	2 2	2 2	2 2	2 2	2 2
Jack russel		2 2	2 2	2 2	2 2	2 2	2 2	1 2	2 2	2 2	2 2	1 2	1 2	1 2	2 2	2 2	1 2	2 2	2 2	1 2	1 2	1 2	2 2	2 2	2 2	2 2	2 2	2 2	1 1	1 1
Jack russel		2 2	2 2	2 2	1 2	2 2	2 2	2 2	2 2	2 2	2 2	1 2	1 2	1 2	2 2	1 1	2 2	1 1	1 1	2 2	2 2	2 2	1 2	2 2	2 2	2 2	2 2	2 2	1 2	1 2
Jack russel		2 2	2 2	2 2	2 2	2 2	2 2	1 2	2 2	2 2	2 2	1 1	1 2	1 2	2 2	2 2	2 2	2 2	2 2	1 2	2 2	2 2	2 2	2 2	2 2	2 2	2 2	2 2	1 2	1 2
Labrador Retriever		2 2	2 2	2 2	2 2	2 2	2 2	1 1	2 2	2 2	2 2	1 1	2 2	2 2	2 2	1 1	2 2	1 1	1 1	2 2	2 2	2 2	1 1	2 2	2 2	2 2	2 2	2 2	1 1	1 1
Labrador Retriever		2 2	2 2	2 2	2 2	2 2	2 2	1 1	2 2	2 2	2 2	1 1	2 2	2 2	2 2	1 1	2 2	1 1	1 1	2 2	2 2	2 2	1 1	2 2	2 2	2 2	2 2	2 2	1 1	1 1
Labrador Retriever		2 2	2 2	2 2	2 2	2 2	2 2	1 1	2 2	2 2	2 2	1 2	1 2	1 2	1 2	1 2	1 2	1 2	1 2	2 2	2 2	2 2	1 1	2 2	2 2	2 2	2 2	2 2	1 1	1 1
Labrador Retriever		2 2	2 2	2 2	1 2	2 2	2 2	1 2	2 2	2 2	2 2	1 2	1 1	1 1	2 2	1 2	2 2	1 2	1 2	2 2	2 2	2 2	1 2	2 2	2 2	2 2	2 2	1 2	1 2	1 2
Labrador Retriever		2 2	2 2	2 2	1 1	2 2	2 2	2 2	2 2	2 2	2 2	1 1	2 2	2 2	2 2	1 1	2 2	1 1	1 1	2 2	2 2	2 2	1 2	2 2	2 2	2 2	2 2	2 2	1 2	1 2
Labrador Retriever		2 2	2 2	2 2	2 2	2 2	2 2	1 1	2 2	2 2	2 2	1 1	2 2	2 2	2 2	1 1	2 2	2 2	2 2	2 2	2 2	2 2	1 1	2 2	2 2	1 1	2 2	2 2	2 2	2 2
Labrador Retriever		2 2	2 2	2 2	2 2	2 2	2 2	1 2	2 2	2 2	2 2	1 1	2 2	2 2	2 2	1 2	2 2	1 2	1 2	2 2	2 2	2 2	1 2	2 2	2 2	2 2	2 2	2 2	1 2	1 2
Labrador Retriever		2 2	2 2	2 2	2 2	2 2	2 2	2 2	2 2	2 2	2 2	2 2	1 1	1 1	2 2	1 1	2 2	1 1	1 1	2 2	2 2	2 2	1 1	2 2	2 2	2 2	2 2	2 2	1 1	1 1
Labrador Retriever		2 2	2 2	2 2	2 2	2 2	2 2	1 1	2 2	2 2	2 2	1 1	1 2	1 2	2 2	1 2	2 2	1 2	1 2	2 2	2 2	2 2	2 2	2 2	2 2	2 2	2 2	1 1	2 2	2 2
Labrador Retriever		1 2	2 2	2 2	2 2	2 2	2 2	1 2	1 2	1 2	2 2	1 1	2 2	2 2	2 2	1 1	2 2	1 1	1 1	2 2	2 2	2 2	1 1	2 2	2 2	2 2	2 2	2 2	1 1	1 1
Labrador Retriever		2 2	2 2	2 2	2 2	2 2	2 2	1 2	2 2	2 2	2 2	1 1	2 2	2 2	2 2	1 1	2 2	1 2	1 2	2 2	2 2	2 2	1 2	2 2	2 2	1 2	2 2	2 2	2 2	2 2
Labrador Retriever		2 2	2 2	2 2	2 2	2 2	2 2	1 1	2 2	2 2	2 2	1 1	2 2	2 2	2 2	1 1	2 2	1 2	1 2	2 2	2 2	2 2	1 1	2 2	2 2	1 2	2 2	2 2	1 2	1 2
Shar Pei		1 1	1 1	2 2	2 2	2 2	2 2	1 1	2 2	1 1	2 2	1 1	2 2	2 2	2 2	1 1	2 2	1 1	1 1	1 1	1 1	1 1	2 2	1 2	1 2	1 2	1 2	1 2	1 2	1 2
Shar Pei		1 1	1 1	2 2	2 2	2 2	2 2	1 1	2 2	1 1	2 2	1 1	2 2	2 2	2 2	1 1	2 2	1 1	1 1	1 1	1 2	1 2	2 2	1 2	1 2	1 2	1 2	1 2	1 2	1 2
Shar Pei		1 1	1 1	2 2	2 2	2 2	2 2	1 1	2 2	1 1	2 2	1 1	2 2	2 2	2 2	1 1	2 2	1 1	1 1	1 1	1 1	1 1	2 2	2 2	2 2	2 2	2 2	1 1	2 2	2 2
Shar Pei		1 2	1 2	1 2	1 2	1 2	1 2	1 2	2 2	1 2	1 2	2 2	1 2	1 2	1 2	1 2	1 2	1 2	1 2	1 2	1 2	1 2	2 2	1 2	1 2	1 2	1 2	2 2	1 2	1 2
Shar Pei		1 1	1 2	2 2	2 2	2 2	2 2	1 1	2 2	1 1	2 2	1 1	1 2	1 2	2 2	1 2	2 2	1 2	1 2	1 1	1 2	1 2	2 2	1 2	1 2	1 2	1 2	1 2	1 1	1 1
Shar Pei		1 2	1 2	2 2	2 2	1 2	2 2	1 1	2 2	1 1	2 2	1 2	1 1	1 1	1 2	2 2	1 1	2 2	2 2	1 1	1 1	1 1	2 2	2 2	2 2	2 2	2 2	1 1	1 2	1 2
Shar Pei		1 1	1 1	2 2	2 2	2 2	2 2	1 1	2 2	1 1	2 2	1 2	2 2	2 2	2 2	1 1	2 2	1 1	1 1	1 2	1 2	1 2	2 2	2 2	2 2	1 1	2 2	2 2	1 2	1 2
Shar Pei		1 1	1 1	2 2	2 2	2 2	2 2	1 1	2 2	1 1	2 2	1 2	1 2	2 2	2 2	1 1	2 2	1 1	1 1	1 2	1 2	1 2	2 2	1 2	1 2	1 2	1 2	2 2	1 2	1 2
Shar Pei		1 2	1 1	2 2	2 2	2 2	2 2	1 1	2 2	1 1	2 2	1 2	1 1	1 2	2 2	1 2	1 2	1 2	1 2	2 2	2 2	2 2	2 2	2 2	2 2	1 2	2 2	2 2	2 2	2 2
Shar Pei		1 2	1 1	2 2	2 2	2 2	2 2	1 1	2 2	1 1	2 2	1 1	1 2	1 2	2 2	1 2	1 2	1 2	1 2	1 2	1 2	1 2	2 2	2 2	2 2	2 2	2 2	1 2	1 2	1 2
Shar Pei		1 2	1 1	2 2	2 2	2 2	2 2	1 1	2 2	1 1	2 2	1 1	1 2	1 2	2 2	1 2	1 2	1 2	1 2	1 2	1 2	1 2	2 2	2 2	2 2	2 2	2 2	1 2	1 2	1 2
Shar Pei		1 2	1 2	2 2	2 2	2 2	2 2	1 1	2 2	1 1	2 2	1 2	2 2	2 2	2 2	1 2	2 2	1 1	1 1	1 2	1 2	1 2	2 2	2 2	2 2	2 2	2 2	1 2	1 1	1 1
Poodle		2 2	2 2	2 2	2 2	2 2	2 2	1 2	2 2	2 2	2 2	1 2	1 2	2 2	2 2	1 1	2 2	1 1	1 1	2 2	2 2	2 2	2 2	2 2	2 2	1 2	2 2	2 2	2 2	2 2
Poodle		2 2	2 2	2 2	2 2	2 2	2 2	1 1	2 2	2 2	2 2	1 2	1 2	2 2	2 2	1 1	2 2	1 1	1 1	1 2	1 2	1 2	2 2	2 2	2 2	2 2	2 2	2 2	2 2	2 2
Poodle		2 2	2 2	2 2	2 2	2 2	2 2	1 2	2 2	2 2	2 2	1 2	1 2	2 2	2 2	1 1	2 2	1 1	1 1	2 2	2 2	2 2	2 2	2 2	2 2	1 2	2 2	2 2	2 2	2 2
Poodle		2 2	2 2	2 2	2 2	2 2	2 2	1 1	2 2	2 2	2 2	1 2	1 2	2 2	2 2	1 1	2 2	1 1	1 1	1 2	1 2	1 2	2 2	2 2	2 2	2 2	2 2	2 2	2 2	2 2
Poodle		2 2	1 2	2 2	2 2	2 2	2 2	1 2	1 2	1 2	2 2	1 1	2 2	2 2	2 2	1 1	2 2	1 1	1 1	2 2	2 2	2 2	2 2	2 2	2 2	2 2	2 2	1 2	2 2	2 2
Poodle		2 2	2 2	2 2	2 2	2 2	2 2	1 1	2 2	2 2	2 2	1 1	2 2	2 2	2 2	1 1	2 2	1 1	1 1	1 1	1 1	1 1	2 2	2 2	2 2	2 2	2 2	2 2	2 2	2 2
Poodle		2 2	1 2	2 2	2 2	2 2	2 2	1 2	1 2	1 2	2 2	1 1	2 2	2 2	2 2	1 1	2 2	1 1	1 1	1 2	1 2	1 2	2 2	2 2	2 2	2 2	2 2	1 2	2 2	2 2
Poodle		2 2	1 2	2 2	2 2	2 2	2 2	1 2	1 2	1 2	2 2	1 1	2 2	2 2	2 2	1 2	2 2	1 2	1 2	2 2	2 2	2 2	2 2	2 2	2 2	2 2	2 2	1 2	2 2	2 2
Poodle		2 2	2 2	2 2	2 2	2 2	2 2	1 1	2 2	2 2	2 2	1 2	1 2	2 2	2 2	1 1	2 2	1 1	1 1	2 2	2 2	2 2	2 2	2 2	2 2	2 2	2 2	2 2	2 2	2 2
Poodle		2 2	2 2	2 2	1 2	2 2	2 2	1 2	1 2	1 2	2 2	2 2	1 2	1 2	2 2	2 2	1 2	2 2	2 2	2 2	2 2	2 2	1 2	2 2	2 2	2 2	2 2	2 2	2 2	2 2
Poodle		2 2	1 2	2 2	2 2	2 2	2 2	2 2	1 2	1 2	1 2	1 1	2 2	2 2	2 2	1 2	2 2	1 2	1 2	2 2	2 2	2 2	2 2	2 2	2 2	1 2	2 2	1 2	2 2	2 2
Poodle		2 2	2 2	2 2	2 2	2 2	2 2	1 1	2 2	2 2	2 2	1 2	1 2	2 2	2 2	1 1	2 2	1 1	1 1	2 2	2 2	2 2	2 2	2 2	2 2	2 2	2 2	2 2	2 2	2 2
Pug		2 2	2 2	2 2	1 1	2 2	2 2	2 2	1 1	1 1	2 2	2 2	2 2	2 2	2 2	2 2	1 1	2 2	2 2	1 1	1 1	1 1	2 2	2 2	2 2	2 2	2 2	2 2	2 2	2 2
Pug		2 2	2 2	2 2	1 2	2 2	2 2	1 2	1 2	1 2	2 2	1 2	2 2	2 2	2 2	1 2	1 2	1 2	1 2	1 1	1 1	1 1	2 2	2 2	2 2	2 2	2 2	2 2	2 2	2 2
Pug		2 2	2 2	2 2	1 1	2 2	2 2	2 2	1 1	1 1	2 2	2 2	2 2	2 2	2 2	2 2	1 1	2 2	2 2	1 1	1 1	1 1	2 2	2 2	2 2	2 2	2 2	2 2	2 2	2 2
Pug		2 2	2 2	2 2	1 2	2 2	2 2	1 2	1 2	1 2	2 2	1 2	2 2	2 2	2 2	1 2	1 2	1 2	1 2	1 1	1 1	1 1	2 2	2 2	2 2	2 2	2 2	2 2	2 2	2 2
Pug		2 2	2 2	2 2	2 2	2 2	2 2	1 1	2 2	2 2	2 2	1 2	2 2	2 2	2 2	1 2	2 2	1 2	1 2	1 2	1 2	1 2	1 2	2 2	2 2	2 2	2 2	2 2	2 2	2 2
Pug		2 2	2 2	2 2	2 2	2 2	2 2	1 1	2 2	2 2	2 2	1 2	2 2	2 2	2 2	1 2	2 2	1 2	1 2	1 2	1 2	1 2	2 2	2 2	2 2	2 2	2 2	2 2	2 2	2 2
Pug		2 2	2 2	2 2	1 2	2 2	2 2	1 2	1 2	1 2	2 2	1 2	2 2	2 2	2 2	1 2	1 2	1 2	1 2	1 1	1 1	1 1	2 2	2 2	2 2	2 2	2 2	2 2	2 2	2 2
Pug		2 2	2 2	2 2	1 2	2 2	2 2	1 2	1 2	1 2	2 2	1 2	2 2	2 2	2 2	1 2	1 2	1 2	1 2	1 1	1 1	1 1	2 2	2 2	2 2	2 2	2 2	2 2	2 2	2 2
Pug		2 2	2 2	2 2	1 2	2 2	2 2	1 2	1 2	1 2	2 2	1 2	2 2	2 2	2 2	1 2	1 2	1 2	1 2	1 1	1 1	1 1	2 2	2 2	2 2	2 2	2 2	2 2	2 2	2 2
Pug		2 2	2 2	2 2	1 2	2 2	2 2	2 2	1 2	1 2	2 2	1 2	2 2	2 2	2 2	2 2	1 2	2 2	2 2	1 2	1 2	1 2	2 2	2 2	2 2	2 2	2 2	2 2	1 2	1 2
Pug		2 2	2 2	2 2	2 2	2 2	2 2	1 1	2 2	2 2	2 2	1 1	2 2	2 2	2 2	1 1	2 2	1 1	1 1	1 1	1 1	1 1	2 2	2 2	2 2	2 2	2 2	2 2	2 2	2 2
Australian Cattle dog		2 2	2 2	2 2	1 2	2 2	2 2	1 2	2 2	2 2	2 2	1 2	1 2	1 2	2 2	1 1	2 2	1 1	1 1	1 2	2 2	2 2	2 2	2 2	2 2	2 2	2 2	2 2	1 1	1 1
Soft Coated Wheaton Terrier		2 2	1 2	2 2	1 2	1 2	2 2	1 2	2 2	2 2	2 2	1 2	1 2	2 2	2 2	1 2	2 2	1 1	1 1	2 2	2 2	2 2	2 2	2 2	2 2	2 2	2 2	2 2	2 2	2 2
Jack Russell		1 1	2 2	1 1	1 1	1 1	1 1	2 2	2 2	2 2	1 1	2 2	1 1	1 1	1 1	2 2	1 1	2 2	2 2	1 1	1 1	1 1	2 2	1 1	1 1	1 1	1 1	2 2	1 1	1 1
Australian Shepherd		2 2	2 2	2 2	1 2	2 2	2 2	2 2	2 2	2 2	2 2	1 2	1 2	1 2	2 2	1 2	2 2	1 2	1 2	2 2	2 2	2 2	2 2	2 2	2 2	1 2	2 2	2 2	2 2	2 2
Rhodesian Ridgeback		2 2	2 2	2 2	2 2	2 2	2 2	1 1	2 2	2 2	2 2	1 1	2 2	2 2	2 2	1 2	2 2	1 2	1 2	2 2	2 2	2 2	1 2	2 2	2 2	1 2	2 2	2 2	1 2	1 2
West Highland White Terrier		1 2	2 2	1 2	1 2	1 2	1 2	1 2	2 2	2 2	2 2	1 1	2 2	2 2	2 2	1 2	2 2	2 2	2 2	1 2	1 2	1 2	2 2	2 2	2 2	2 2	2 2	2 2	2 2	2 2
Mastiff		1 2	2 2	1 2	1 1	1 2	1 2	2 2	2 2	2 2	1 2	2 2	1 1	1 1	1 2	1 2	1 2	1 2	1 2	2 2	2 2	2 2	2 2	2 2	2 2	2 2	2 2	2 2	2 2	2 2
