# Supplementary material for: Utilizing the Dog Genome in the Search for Novel Candidate Genes Involved in Glioma Development—Genome Wide Association Mapping followed by Targeted Massive Parallel Sequencing Identifies a Strongly Associated Locus
Source: PLoS Genet. 2016 May 12;12(5):e1006000. doi: 10.1371/journal.pgen.1006000 (PMC4865040; doi:10.1371/journal.pgen.1006000)
Supplement: S5 Table — For each dog it is noted, if it has a brachycephalic (brachy) phenotype and/or has been diagnosed with glioma. Individual genotypes are shown for the two most associated SNVs to glioma at CFA26 (26.10893462 26.9722698) together with the one SNV (26.10984721) associated to glioma that caused a non-synonymous codon change. In addition genotypes for the identified structural variation is shown. The insertion/deletion at CFA 26 is marked with “5” for a single band of ≈5000 bp and “2” for the shorter variant of ≈2200 bp. Failed genotyping is marked with “0 0”. (XLSX) [file pgen.1006000.s009.xlsx]

## Sheet: Sheet1
Individual ID	Breed	Status	glioma diagnosis	26.10984721	26.9722698	26.10893462	Insertion/Deletion CFA26
170635_UCD_1701	Boxer	brachy		G G	A A	T T	5 5
170636_UCD_1710	Boxer	brachy		G G	A A	T T	0 0
170637_UCD_1729	Boxer	brachy		G G	A A	T T	5 5
170638_UCD_599	Boxer	brachy		G G	A A	T T	0 0
170719_UCD_783	Boxer	brachy		G G	A A	T T	5 5
170720_UCD_B10	Boxer	brachy, glioma	Oligodendroglioma, anaplastic	G G	A A	T T	5 5
170721_UCD_B17	Boxer	brachy, glioma	Oligodendroglioma	G G	A A	T T	5 5
170722_UCD_B2	Boxer	brachy, glioma	Small cell glioblastoma multiforme (GBM)	G G	A A	T T	5 5
170723_UCD_B26	Boxer	brachy, glioma	Glioma	G G	A A	T T	5 5
170724_UCD_B4	Boxer	brachy, glioma	Mixed glioma (OligoAstro)	G G	A A	T T	5 5
170725_UCD_B6	Boxer	brachy, glioma	Astrocytoma	G G	A A	T T	5 5
170726_UCD_B8	Boxer	brachy, glioma	Astrocytoma, diffuse, grade II	G G	A A	T T	5 5
170727_UCD_B44	Boxer	brachy, glioma	Astrocytoma	G G	A A	T T	5 5
170728_UCD_B40	Boxer	brachy, glioma	Glioma	G G	A A	T T	5 5
170729_UCD_1846	Bulldog	brachy		G G	A A	T T	0 0
170730_UCD_1847	Bulldog	brachy		G G	A A	T T	0 0
170731_UCD_1848	Bulldog	brachy		G G	A A	T T	0 0
170732_UCD_1849	Bulldog	brachy		G G	A A	T T	0 0
170733_UCD_1850	Bulldog	brachy		G G	A A	T T	0 0
170734_UCD_1851	Bulldog	brachy		G G	A A	T T	5 5
170735_UCD_1852	Bulldog	brachy		G G	A A	T T	5 5
170736_UCD_1853	Bulldog	brachy		G G	A A	T T	0 0
170737_UCD_B1	Bulldog	brachy, glioma	Glioblastoma multiforme (GBM)	G G	A A	T T	5 5
170738_UCD_B12	Bulldog	brachy, glioma	Oligodendroglioma, grade II	G G	A A	T T	5 5
170750_UCD_1067	Japanese Chin	brachy		A A	G G	C C	2 2
170751_UCD_B28	Japanese Chin	brachy		A A	G G	C C	2 2
170869_UCD_926	Pekingese	brachy		A A	G G	C C	2 2
170870_UCD_1083	Pekingese	brachy		A A	G G	C C	0 0
170871_UCD_1467	Pekingese	brachy		A G	A G	C T	5 2
170872_UCD_1677	Pekingese	brachy		A A	G G	C C	2 2
170873_UCD_B27	Pekingese	brachy		A A	G G	C C	2 2
170875_UCD_252	Pug	brachy		A A	G G	C C	5 2
170876_UCD_300	Pug	brachy		A G	G G	C C	2 2
170877_UCD_333	Pug	brachy		G G	G G	C C	2 2
170878_UCD_370	Pug	brachy		A G	G G	C C	0 0
170881_UCD_924	Pug	brachy		G G	G G	C C	5 2
170882_UCD_973	Pug	brachy		A A	G G	C C	2 2
170883_UCD_996	Pug	brachy		A G	G G	C C	2 2
170884_UCD_B29	Pug	brachy		G G	G G	C C	0 0
170885_UCD_B30	Pug	brachy		A A	G G	C C	5 5
171052_UCD_160	Boston terrier	brachy		G G	A A	T T	5 5
171053_UCD_660	Boston terrier	brachy		A G	A G	C T	0 0
171054_UCD_725	Boston terrier	brachy		G G	A A	T T	0 0
171055_UCD_839	Boston terrier	brachy		G G	A A	T T	0 0
171056_UCD_1240	Boston terrier	brachy		G G	A A	T T	5 5
171057_UCD_457	Boston terrier	brachy		G G	A A	T T	5 5
171058_UCD_621	Boston terrier	brachy		G G	A A	T T	5 5
171060_UCD_BD27	Boston terrier	brachy, glioma		G G	A A	T T	0 0
171061_UCD_B18	Boston terrier	brachy, glioma	Oligodendroglioma	G G	A A	T T	5 5
170562_UCD_408	Australian Cattle Dog			A A	G G	C C	5 2
170565_UCD_491	Australian Cattle Dog			A A	G G	C C	5 2
170567_UCD_594	Australian Cattle Dog			A A	G G	C C	2 2
170568_UCD_962	Australian Cattle Dog			A A	G G	C C	2 2
170569_UCD_B39	Australian Cattle Dog	glioma	Oligodendroglioma, grade II	G G	A A	C T	5 5
170571_UCD_628	Australian Shepherd			A A	G G	C C	5 2
170572_UCD_811	Australian Shepherd			A G	A G	T T	5 2
170573_UCD_978	Australian Shepherd			A A	G G	C C	2 2
170574_UCD_1022	Australian Shepherd			A G	G G	C T	5 2
170575_UCD_1050	Australian Shepherd			A A	G G	C C	5 2
170577_UCD_1191	Australian Shepherd			A A	G G	C C	5 5
170578_UCD_1238	Australian Shepherd			A A	G G	C C	5 2
170619_UCD_662	Australian Shepherd			A A	G G	C C	0 0
170620_UCD_B32	Australian Shepherd	glioma	Glioblastoma multiforme (GBM)	A A	G G	C C	2 2
170621_UCD_B35	Australian Shepherd	glioma	Glioblastoma multiforme (GBM)	A A	G G	C C	5 2
170622_UCD_T216	Nova Scotia Duck Tolling Retriever			A A	G G	C C	0 0
170623_UCD_T245	Nova Scotia Duck Tolling Retriever			A A	G G	C C	5 5
170624_UCD_T250	Nova Scotia Duck Tolling Retriever			A A	G G	C C	5 2
170625_UCD_T285	Nova Scotia Duck Tolling Retriever			A A	G G	C C	5 5
170626_UCD_T286	Nova Scotia Duck Tolling Retriever			A A	G G	C C	5 5
170627_UCD_T306	Nova Scotia Duck Tolling Retriever			A A	G G	C C	5 2
170628_UCD_T364	Nova Scotia Duck Tolling Retriever			A A	A G	C C	5 2
170629_UCD_T325	Nova Scotia Duck Tolling Retriever			A A	A G	C C	5 2
170630_UCD_T327	Nova Scotia Duck Tolling Retriever			A A	G G	C C	5 5
170631_UCD_T334	Nova Scotia Duck Tolling Retriever			A A	A G	C C	5 2
170632_UCD_T335	Nova Scotia Duck Tolling Retriever			A A	G G	C C	5 5
170633_UCD_T336	Nova Scotia Duck Tolling Retriever			A A	A A	C C	5 5
170634_UCD_T337	Nova Scotia Duck Tolling Retriever			A A	G G	C C	5 2
170739_UCD_1854	Jack Russel Terrier			A G	G G	C T	5 2
170740_UCD_1855	Jack Russel Terrier			A G	G G	C T	5 2
170741_UCD_1856	Jack Russel Terrier			A A	G G	C C	5 2
170742_UCD_1857	Jack Russel Terrier			A A	G G	C C	5 2
170743_UCD_1858	Jack Russel Terrier			A A	G G	C C	2 2
170744_UCD_1859	Jack Russel Terrier			A G	A G	C T	0 0
170745_UCD_1860	Jack Russel Terrier			A A	G G	C C	0 0
170746_UCD_1861	Jack Russel Terrier			A G	A G	C T	5 5
170747_UCD_1862	Jack Russel Terrier			A A	G G	C C	2 2
170748_UCD_1863	Jack Russel Terrier			A A	G G	C C	2 2
170749_UCD_B36	Jack Russel Terrier	glioma	Astrocytoma, grade II	A G	A G	C T	5 2
170752_UCD_269	Labrador Retriever			A A	A G	C C	2 2
170753_UCD_347	Labrador Retriever			A A	G G	C C	2 2
170754_UCD_353	Labrador Retriever			A A	G G	C C	0 0
170755_UCD_363	Labrador Retriever			A G	G G	T T	2 2
170756_UCD_367	Labrador Retriever			A A	G G	C C	5 2
170757_UCD_391	Labrador Retriever			A G	A G	C T	5 2
170758_UCD_1877	Labrador Retriever			A A	G G	C C	5 5
170859_UCD_1888	Labrador Retriever			G G	A A	T T	5 5
170860_UCD_1892	Labrador Retriever			A A	G G	C C	5 5
170861_UCD_B11	Labrador Retriever	glioma	Oligodendroglioma	A A	G G	C C	5 2
170862_UCD_B13	Labrador Retriever	glioma	Oligodendroglioma, grade II	A A	G G	C C	5 5
170863_UCD_B19	Labrador Retriever	glioma	Oligodendroglioma	G G	A A	T T	0 0
170864_UCD_B21	Labrador Retriever	glioma	Oligodendroglioma	A A	G G	C C	5 2
170865_UCD_B3	Labrador Retriever	glioma	Mixed glioma (high grade)	A G	A A	T T	5 5
170866_UCD_B7	Labrador Retriever	glioma	Astrocytoma	A A	G G	C C	5 2
170886_UCD_NS107	Weimaraner			A A	G G	C C	2 2
170887_UCD_NS119	Weimaraner			A A	G G	C C	2 2
170888_UCD_NS124	Weimaraner			A A	G G	C C	2 2
170889_UCD_NS129	Weimaraner			A A	G G	C C	0 0
170890_UCD_NS130	Weimaraner			A A	G G	C C	2 2
170891_UCD_290	Rhodesian Ridgeback			G G	G G	T T	5 2
170892_UCD_944	Rhodesian Ridgeback			A A	G G	C C	2 2
170893_UCD_1003	Rhodesian Ridgeback			A A	G G	C C	2 2
170894_UCD_1318	Rhodesian Ridgeback			A A	G G	C C	5 5
170895_UCD_1698	Rhodesian Ridgeback			A A	G G	C C	2 2
170896_UCD_1703	Rhodesian Ridgeback			A A	G G	C C	2 2
170897_UCD_1439	Rhodesian Ridgeback			A A	G G	C C	2 2
170898_UCD_B34	Rhodesian Ridgeback	glioma	Glioblastoma multiforme (GBM)	A A	G G	C C	2 2
170899_UCD_480	Soft Coated Wheaten Terrier			A A	G G	C C	5 5
170900_UCD_951	Soft Coated Wheaten Terrier			A G	G G	T T	5 5
170901_UCD_1309	Soft Coated Wheaten Terrier			A G	G G	C T	0 0
170902_UCD_B37	Soft Coated Wheaten Terrier	glioma	Astrocytoma, grade II	A G	G G	T T	5 5
170903_UCD_88	West Highland White Terrier			A A	G G	C C	2 2
170904_UCD_99	West Highland White Terrier			A A	G G	C C	5 2
170905_UCD_306	West Highland White Terrier			A A	G G	C C	2 2
170906_UCD_346	West Highland White Terrier			A G	A G	C T	5 2
171036_UCD_910	West Highland White Terrier			A A	G G	C C	2 2
171037_UCD_1011	West Highland White Terrier			A A	G G	C C	2 2
171038_UCD_556	West Highland White Terrier			A G	A G	C T	5 2
171039_UCD_B38	West Highland White Terrier	glioma	Oligodendroglioma, grade II	G G	A A	T T	5 5
171040_UCD_604	Mastiff			A G	A A	C T	5 5
171041_UCD_793	Mastiff			A A	G G	C C	5 5
171044_UCD_874	Mastiff			A A	A G	C C	5 5
171045_UCD_979	Mastiff			A G	A G	C T	5 5
171046_UCD_1174	Mastiff			A A	G G	C C	5 5
171047_UCD_1361	Mastiff			A A	A G	C C	5 5
171048_UCD_1575	Mastiff			A A	0 0	C C	5 5
171050_UCD_B14	Mastiff	glioma	Gliosarcoma with oligodendroglioma	G G	A A	T T	5 5
171051_UCD_B33	Mastiff	glioma	High Grade (Grade III) Mixed	A G	A G	T T	5 2
171059_UCD_BD20	Whippet			A A	G G	C C	0 0
171062_UCD_1494	Pit Bull Terrier			A A	G G	C C	2 2
171064_UCD_1015	Pit Bull Terrier			A G	A G	C T	5 2
171065_UCD_1018	Pit Bull Terrier			A G	G G	C T	5 2
171066_UCD_1109	Pit Bull Terrier			A A	G G	C C	2 2
171067_UCD_1122	Pit Bull Terrier			A A	G G	C C	2 2
171068_UCD_1322	Pit Bull Terrier			A G	A G	C T	5 2
171069_UCD_1353	Pit Bull Terrier			G G	A G	T T	5 2
171070_UCD_1419	Pit Bull Terrier			G G	A A	T T	5 5
171071_UCD_1691	Pit Bull Terrier			A G	A A	C T	5 5
171072_UCD_1699	Pit Bull Terrier			G G	A A	T T	5 2
171073_UCD_B16	Pit Bull mix	glioma	Oligodendroglioma	A A	G G	C C	5 2
171074_UCD_B22	Pit Bull mix	glioma	Oligodendroglioma	G G	A A	T T	0 0
171075_UCD_B25	Pit Bull mix	glioma	Oligodendroglioma, Grade III	A G	A G	C T	5 2
171077_UCD_836	Staffordshire Terrier			A G	G G	C T	5 2
171078_UCD_1019	Staffordshire Terrier			G G	A A	T T	5 5
171079_UCD_1028	Staffordshire Terrier			G G	A A	T T	5 5
171080_UCD_1090	Staffordshire Terrier			A G	G G	C T	5 5
171081_UCD_1141	Staffordshire Terrier			A A	G G	C C	2 2
171083_UCD_1350	Staffordshire Terrier			A G	A G	C T	5 2
171084_UCD_1420	Staffordshire Terrier			A G	A A	C T	5 5
171085_UCD_1719	Staffordshire Terrier			A G	A G	C T	5 5
171086_UCD_B15	Staffordshire Terrier	glioma	Oligodendroglioma	G G	A A	T T	5 5
171087_UCD_B24	Staffordshire Terrier	glioma	Astrocytoma, grade II	G G	A G	T T	5 2
171090_UCD_709	Keeshond (kees)			A A	G G	C C	2 2
171092_UCD_784	Keeshond (kees)			A A	G G	C C	2 2
171093_UCD_827	Keeshond (kees)			A A	G G	C C	5 2
171094_UCD_993	Keeshond (kees)			A G	G G	C C	2 2
171095_UCD_569	Keeshond (kees)			A A	G G	C C	5 2
171096_UCD_872	Keeshond (kees)			A G	G G	C T	5 2
171097_UCD_B31	Keeshond (kees)	glioma	Anaplastic mixed glioma-astrocytoma	A A	G G	C C	2 2
170880_UCD_527	Pug			0 0	0 0	0 0	5 5
UCD_1907	Labrador Retriever (Lab)			0 0	0 0	0 0	0 0
UCD_522	Australian Shepherd (AS)			0 0	0 0	0 0	2 2
