# Supplementary material for: Utilizing the Dog Genome in the Search for Novel Candidate Genes Involved in Glioma Development—Genome Wide Association Mapping followed by Targeted Massive Parallel Sequencing Identifies a Strongly Associated Locus
Source: PLoS Genet. 2016 May 12;12(5):e1006000. doi: 10.1371/journal.pgen.1006000 (PMC4865040; doi:10.1371/journal.pgen.1006000)
Supplement: S9 Table — Additional genotyping was performed in order to confirm candidate variants and calculate odds ratios for 6 breeds at risk that are segregating at the associated locus. (XLSX) [file pgen.1006000.s013.xlsx]

## Sheet: Sheet1
ID	Breed	Phenotype	P2RX7	CAMKK2	DENR
1130	Australian Cattle Dog	Healthy	AA	CC	GG
1146	Australian Cattle Dog	Healthy	AA	CC	GG
1155	Australian Cattle Dog	Healthy	AA	CC	GG
1357	Australian Cattle Dog	Healthy	AA	CC	GG
1483	Australian Cattle Dog	Healthy	AA	CC	GG
1637	Australian Cattle Dog	Healthy	AA	CC	GG
1667	Australian Cattle Dog	Healthy	AA	CC	GG
1776	Australian Cattle Dog	Healthy	AA	CC	GG
2521	Australian Cattle Dog	Healthy	AA	CC	GG
3199	Australian Cattle Dog	Healthy	AA	CC	GG
3200	Australian Cattle Dog	Healthy	AA	CC	GG
3346	Australian Cattle Dog	Healthy	AA	CC	GG
3364	Australian Cattle Dog	Healthy	AA	CC	GG
3423	Australian Cattle Dog	Healthy	AA	CC	GG
170569_UCD_B39	Australian Cattle Dog	Oligodendroglioma, grade II	G G	C T	A A
170562_UCD_408	Australian Cattle Dog	Healthy	A A	C C	G G
170565_UCD_491	Australian Cattle Dog	Healthy	A A	C C	G G
170567_UCD_594	Australian Cattle Dog	Healthy	A A	C C	G G
170568_UCD_962	Australian Cattle Dog	Healthy	A A	C C	G G
170866_UCD_B7	Labrador Retriever	Astrocytoma	A A	C C	G G
170865_UCD_B3	Labrador Retriever	Mixed glioma (high grade)	A G	T T	A A
170861_UCD_B11	Labrador Retriever	Oligodendroglioma	A A	C C	G G
170863_UCD_B19	Labrador Retriever	Oligodendroglioma	G G	T T	A A
170864_UCD_B21	Labrador Retriever	Oligodendroglioma	A A	C C	G G
170862_UCD_B13	Labrador Retriever	Oligodendroglioma, grade II	A A	C C	G G
170752_UCD_269	Labrador Retriever	Healthy	A A	C C	A G
170753_UCD_347	Labrador Retriever	Healthy	A A	C C	G G
170754_UCD_353	Labrador Retriever	Healthy	A A	C C	G G
170755_UCD_363	Labrador Retriever	Healthy	A G	T T	G G
170756_UCD_367	Labrador Retriever	Healthy	A A	C C	G G
170757_UCD_391	Labrador Retriever	Healthy	A G	C T	A G
170758_UCD_1877	Labrador Retriever	Healthy	A A	C C	G G
170859_UCD_1888	Labrador Retriever	Healthy	G G	T T	A A
170860_UCD_1892	Labrador Retriever	Healthy	A A	C C	G G
3417	Labrador Retriever	Healthy	AA	CC	GG
3418	Labrador Retriever	Healthy	AA	CC	GG
3429	Labrador Retriever	Healthy	AA	CC	GG
3432	Labrador Retriever	Healthy	AA	CC	GG
3436	Labrador Retriever	Healthy	AA	CC	GG
3465	Labrador Retriever	Healthy	AA	CC	GG
3499	Labrador Retriever	Healthy	AA	CC	GG
3245	Labrador Retriever	Healthy	AA	CC	GG
3247	Labrador Retriever	Healthy	AA	CC	GG
3255	Labrador Retriever	Healthy	AA	CC	GG
3297	Labrador Retriever	Healthy	AA	CC	GG
3499	Labrador Retriever	Healthy	AA	CC	GG
3506	Labrador Retriever	Healthy	AA	CC	GG
1895	Mastiff	Healthy	AA	CC	GG
1955	Mastiff	Healthy	AA	CC	GG
2004	Mastiff	Healthy	AA	CC	GG
2343	Mastiff	Healthy	AA	CC	GG
2523	Mastiff	Healthy	AA	CC	GG
2528	Mastiff	Healthy	AA	CC	AG
2529	Mastiff	Healthy	AA	CC	GG
2759	Mastiff	Healthy	AA	CC	GG
2814	Mastiff	Healthy	AA	CC	GG
2883	Mastiff	Healthy	AA	CC	AG
2941	Mastiff	Healthy	AA	CC	GG
2957	Mastiff	Healthy	AA	CC	GG
171050_UCD_B14	Mastiff	Gliosarcoma with oligodendroglioma	G G	T T	A A
171051_UCD_B33	Mastiff	High Grade (Grade III) Mixed	A G	T T	A G
171040_UCD_604	Mastiff	Healthy	A G	C T	A A
171041_UCD_793	Mastiff	Healthy	A A	C C	G G
171044_UCD_874	Mastiff	Healthy	A A	C C	A G
171045_UCD_979	Mastiff	Healthy	A G	C T	A G
171046_UCD_1174	Mastiff	Healthy	A A	C C	G G
171047_UCD_1361	Mastiff	Healthy	A A	C C	A G
171048_UCD_1575	Mastiff	Healthy	A A	C C	0 0
171073_UCD_B16	Pit Bull mix	Oligodendroglioma	A A	C C	G G
171074_UCD_B22	Pit Bull mix	Oligodendroglioma	G G	T T	A A
171075_UCD_B25	Pit Bull mix	Oligodendroglioma, Grade III	A G	C T	A G
171062_UCD_1494	Pit Bull Terrier	Healthy	A A	C C	G G
171064_UCD_1015	Pit Bull Terrier	Healthy	A G	C T	A G
171065_UCD_1018	Pit Bull Terrier	Healthy	A G	C T	G G
171066_UCD_1109	Pit Bull Terrier	Healthy	A A	C C	G G
171067_UCD_1122	Pit Bull Terrier	Healthy	A A	C C	G G
171068_UCD_1322	Pit Bull Terrier	Healthy	A G	C T	A G
171069_UCD_1353	Pit Bull Terrier	Healthy	G G	T T	A G
171070_UCD_1419	Pit Bull Terrier	Healthy	G G	T T	A A
171071_UCD_1691	Pit Bull Terrier	Healthy	A G	C T	A A
171072_UCD_1699	Pit Bull Terrier	Healthy	G G	T T	A A
2499	Pit Bull Terrier	Healthy	AA	CC	GG
2514	Pit Bull Terrier	Healthy	AA	CC	GG
2751	Pit Bull Terrier	Healthy	AG	CT	AG
2799	Pit Bull Terrier	Healthy	AA	CC	GG
2911	Pit Bull Terrier	Healthy	AA	CC	GG
2938	Pit Bull Terrier	Healthy	AA	CC	GG
2976	Pit Bull Terrier	Healthy	AA	CC	GG
2980	Pit Bull Terrier	Healthy	AA	CC	GG
2987	Pit Bull Terrier	Healthy	AA	CC	GG
3051	Pit Bull Terrier	Healthy	AA	CC	GG
3065	Pit Bull Terrier	Healthy	AA	CC	GG
3101	Pit Bull Terrier	Healthy	GG	TT	AA
3113	Pit Bull Terrier	Healthy	AA	CC	GG
3271	Pit Bull Terrier	Healthy	AA	CC	GG
3390	Pit Bull Terrier	Healthy	AA	CC	GG
171087_UCD_B24	Staffordshire Terrier	Astrocytoma, grade II	G G	T T	A G
171086_UCD_B15	Staffordshire Terrier	Oligodendroglioma	G G	T T	A A
171077_UCD_836	Staffordshire Terrier	Healthy	A G	C T	G G
171078_UCD_1019	Staffordshire Terrier	Healthy	G G	T T	A A
171079_UCD_1028	Staffordshire Terrier	Healthy	G G	T T	A A
171080_UCD_1090	Staffordshire Terrier	Healthy	A G	C T	G G
171081_UCD_1141	Staffordshire Terrier	Healthy	A A	C C	G G
171083_UCD_1350	Staffordshire Terrier	Healthy	A G	C T	A G
171084_UCD_1420	Staffordshire Terrier	Healthy	A G	C T	A A
171085_UCD_1719	Staffordshire Terrier	Healthy	A G	C T	A G
2259	Staffordshire Terrier	Healthy	AA	CC	GG
2456	Staffordshire Terrier	Healthy	GG	TT	AA
640	Staffordshire Terrier	Healthy	AA	CC	GG
1778	Staffordshire Terrier	Healthy	AA	CC	GG
2145	Staffordshire Terrier	Healthy	AA	CC	GG
2870	Staffordshire Terrier	Healthy	AA	CC	GG
3389	Staffordshire Terrier	Healthy	GG	TT	AA
3408	Staffordshire Terrier	Healthy	AA	CC	GG
3410	Staffordshire Terrier	Healthy	AA	CC	GG
561	Staffordshire Terrier	Healthy	AA	CC	GG
578	Staffordshire Terrier	Healthy	AA	CC	GG
171039_UCD_B38	West Highland White Terrier	Oligodendroglioma, grade II	G G	T T	A A
170903_UCD_88	West Highland White Terrier	Healthy	A A	C C	G G
170904_UCD_99	West Highland White Terrier	Healthy	A A	C C	G G
170905_UCD_306	West Highland White Terrier	Healthy	A A	C C	G G
170906_UCD_346	West Highland White Terrier	Healthy	A G	C T	A G
171036_UCD_910	West Highland White Terrier	Healthy	A A	C C	G G
171037_UCD_1011	West Highland White Terrier	Healthy	A A	C C	G G
171038_UCD_556	West Highland White Terrier	Healthy	A G	C T	A G
1422	West Highland White Terrier	Healthy	AA	CC	GG
2040	West Highland White Terrier	Healthy	AA	CC	GG
2797	West Highland White Terrier	Healthy	AA	CC	GG
2933	West Highland White Terrier	Healthy	AA	CC	GG
2968	West Highland White Terrier	Healthy	AA	CC	GG
3071	West Highland White Terrier	Healthy	AA	CC	GG
3136	West Highland White Terrier	Healthy	AA	CC	GG
2218	West Highland White Terrier	Healthy	AA	CC	GG
2827	West Highland White Terrier	Healthy	AA	CC	GG
3451	West Highland White Terrier	Healthy	AA	CC	GG
